# Supplementary material for: Association of general and central obesity, and their changes with risk of knee osteoarthritis: a nationwide population-based cohort study
Source: Sci Rep. 2023 Mar 7;13:3796. doi: 10.1038/s41598-023-30727-4 (PMC9992488; doi:10.1038/s41598-023-30727-4)
Supplement: Supplementary file 2 — Supplementary Information 2. [file 41598_2023_30727_MOESM2_ESM.xlsx]

## Sheet: T1
S7 Table. Baseline characteristics of study participants according to health screening in 2011
		Subjects who did not performed health screening in 2011	Subjects who performed health screening in 2011	P-value
	n	443233	696230
	Age			<.0001
	50 - 59	242803 (54.78)	429295 (61.66)
	60 - 69	132261 (29.84)	199748 (28.69)
	70 - 79	57576 (12.99)	61338 (8.81)
	80 -	10593 (2.39)	5848 (0.84)
	Sex, male	240277 (54.21)	422960 (60.75)	<.0001
	Income, low 25%	102121 (23.04)	159297 (22.88)	0.0507
	DM	70208 (15.84)	94618 (13.59)	<.0001
	HP	187310 (42.26)	268118 (38.51)	<.0001
	DYS	114044 (25.73)	171551 (24.64)	<.0001
	Smoke			<.0001
	Non	273962 (61.81)	407295 (58.5)
	Ex	72602 (16.38)	142379 (20.45)
	Current	96669 (21.81)	146556 (21.05)
	Drink			<.0001
	Non	275469 (62.15)	399009 (57.31)
	Mild	132970 (30)	244934 (35.18)
	Heavy	34794 (7.85)	52217 (7.5)
	Regular exercise	92680 (20.91)	161038 (23.13)	<.0001
	Cancer	11037 (2.49)	13576 (1.95)	<.0001
	ESRD	621 (0.14)	487 (0.07)	<.0001
	COPD	33996 (7.67)	45394 (6.52)	<.0001
	Stroke	13829 (3.12)	16083 (2.31)	<.0001
	LC	2482 (0.56)	2855 (0.41)	<.0001
	HF	4654 (1.05)	4734 (0.68)	<.0001
	Dementia	4698 (1.06)	3690 (0.53)	<.0001
	CKD	42816 (9.66)	58971 (8.47)	<.0001
	Age	60.12 ± 8.29	58.29 ± 7.22	<.0001
	Height	160.82 ± 8.54	162.23 ± 8.26	<.0001
	Weight	61.94 ± 10.31	62.91 ± 10.04	<.0001
	BMI	23.88 ± 3.03	23.83 ± 2.82	<.0001
	Waist circum.	82.02 ± 8.44	81.87 ± 8.16	<.0001
	Glucose	103.32 ± 30.12	101.6 ± 26.31	<.0001
	SBP	126.7 ± 16.24	125.64 ± 15.39	<.0001
	DBP	78.09 ± 10.41	77.88 ± 10.07	<.0001
	Total cholesterol	200.15 ± 38.79	200.3 ± 37.36	0.0497
	HDL	55.21 ± 29.68	55.14 ± 29.13	0.1886
	LDL	117.9 ± 39.81	118.49 ± 38.89	<.0001
	TG	121.91 (121.72 - 122.11)	120.44 (120.29 - 120.59)	<.0001
	GFR	83.2 ± 33.55	83.16 ± 35.43	0.6426
